# Supplementary material for: Trace Amine-Associated Receptor 1 (TAAR1) Is a Positive Prognosticator for Epithelial Ovarian Cancer
Source: Int J Mol Sci. 2021 Aug 6;22(16):8479. doi: 10.3390/ijms22168479 (PMC8395182; doi:10.3390/ijms22168479)
Supplement: Supplementary file 1 [file ijms-22-08479-s001.zip]

Archive with 1 entries (1 files):
- ijms-1290630-supplementary.pdf
